# Supplementary material for: The Influence of Women’s Empowerment on Poverty Reduction in the Rural Areas of Bangladesh: Focus on Health, Education and Living Standard
Source: Int J Environ Res Public Health. 2021 Jun 27;18(13):6909. doi: 10.3390/ijerph18136909 (PMC8293807; doi:10.3390/ijerph18136909)
Supplement: Supplementary file 1 [file ijerph-18-06909-s001.zip]

Archive with 1 entries (1 files):
- ijerph-1247292-supplementary.pdf
